# Supplementary material for: Reconstruction of xylose utilization pathway and regulons in Firmicutes
Source: BMC Genomics. 2010 Apr 21;11:255. doi: 10.1186/1471-2164-11-255 (PMC2873477; doi:10.1186/1471-2164-11-255)
Supplement: Additional file 1 — Occurrence and features of genes involved in xylose and xyloside utilization in Firmicutes. (A) Distribution of genes involved in xylose and xyloside utilization in Firmicutes. (B) Occurrence of xylose pathway genes in all species of Firmicutes with completely sequenced genomes. [file 1471-2164-11-255-S1.XLS]

## Sheet: (A)gene_distribution
Additional file 1. (A) Distribution of genes involved in xylose and xyloside utilization in Firmicutes
		Xylose isomerase		Kinase	XYL transport		XYL regulators			Xyloside transport and degradation
Organism	RefSeq ID	XylA-I	XylA-II*	XylB	XylFGH	XylT	XylR ROK	XylRLacI*	XylRAraC	XynB	XylS	XynT*	XynABC*	XynPTS*
Clostridia - Clostridiales
Clostridium acetobutylicum ATCC 824	NC_003030		CAC2610	CAC2612		CAC1345	CAC3763			CAC3452	CAC1085	CAC3451
Clostridium beijerinckii NCIMB 8052	NC_009617	Cbei_2383	Cbei_2389	Cbei_2384	Cbei_2380-82	Cbei_0109	Cbei_2385			Cbei_4126	Cbei_2891	Cbei_4125	Cbei_2894-92
			Cbei_4681						Cbei_4975	Cbei_4972	Cbei_0772
										Cbei_3047
Clostridium difficile 630	NC_009089	CD3064		CD3065			CD3066			CD0033	CD3071	CD0034		CD3070-67
Clostridium phytofermentans ISDg	NC_010001	Cphy_1219	Cphy_0200	Cphy_3419			Cphy_3420			Cphy_3011, 3398	Cphy_0218		Cphy_3409-08
										Cphy_2632, 2028
										Cphy_0191, 0875
Alkaliphilus metalliredigens QYMF	NC_009633	Amet_3796		Amet_3794	Amet_3797-9		Amet_3795
Clostridia - Thermoanaeobacterales
Moorella thermoacetica ATCC 39073	NC_007644	Moth_2026		Moth_2025	Moth_2022-20			Moth_2024
Thermoanaerobacter pseudethanolicus ATCC 33223	NC_010321	Teth39_2060		Teth39_2059			Teth39_2053			Teth39_2055			Teth39_2058-56
Thermoanaerobacter sp. X514	NC_010320	Teth514_0153		Teth514_0154	Teth514_0155,0157-8		Teth514_0159
Caldicellulosiruptor saccharolyticus DSM 8903	NC_009437		Csac_0877	Csac_0798	Csac_2510, 2506-04		Csac_0695			Csac_2404, 09	Csac_1354		Csac_0692-94
													Csac_2516-14
Bacilli - Lactobacillales
Lactococcus lactis subsp. Il1403	NC_002662	xylA		xylB		xylT			xylR	xynB		xynT
Lactococcus lactis subsp. cremoris SK11	NC_008527	LACR_1596		LACR_1594					LACR_1597	LACR_1291
Leuconostoc mesenteroides subsp. ATCC 8293	NC_008531	LEUM_0130		LEUM_0131		LEUM_0128	LEUM_0129			LEUM_0848	LEUM_1244	LEUM_1245
Pediococcus pentosaceus ATCC 25745	NC_008525	PEPE_0187		PEPE_0188			PEPE_0186				PEPE_0184	PEPE_0185
												PEPE_0156
Lactobacillus brevis ATCC 367	NC_008497	LVIS_0183		LVIS_0184		LVIS_0186	LVIS_0464			LVIS_0375	LVIS_0462	LVIS_0463
							LVIS_2109			LVIS_2285		LVIS_2286
Enterococcus faecalis V583	NC_004668	xylA		xylB			EF0550				EF0551			EF0552-55
Bacilli - Bacillales
Listeria welshimeri serovar 6b str. SLCC5334	NC_008555	xylA		xylB			xylR				lwe0241	lwe0242
Oceanobacillus iheyensis HTE831	NC_004173	OB3119		OB3118			OB3124			OB3125			OB3123-21
Geobacillus thermodenitrificans NG80-2	NC_009328	xylA		xylB			GTNG_2360			GTNG_1758
										GTNG_1769,1775			GTNG_1780-78
Geobacillus kaustophilus HTA426	NC_006510	GK1875		GK1874	GK1881-79		GK2422
Bacillus subtilis subsp. 168	NC_000964	xylA		xylB			xylR			xynB		Bsu1758
Bacillus licheniformis ATCC 14580	NC_006322	BL03867		BL03869			BL03942			BL03022,3023	BL02681		BL02684-83-82
Bacillus halodurans C-125	NC_002570	xylA		xylB			xylR			xynB			BH3680-2
										BH2114
Bacillus clausii KSM-K16	NC_006582	xylA		xylB	ABC3215-13 *		xylR			ABC0554
Bacillus cereus ATCC 10987	NC_003909	xylA		xylB		xylE	xylR
* Tentatively predicted functional roles are marked by asterisks.

## Sheet: (B)presence_XYLpathway
Additional file 1. (B) Occurrence of xylose pathway genes in all species of Bacilli/Clostridia with completely sequenced genomes
Clostridiales			Xylose pathway
			presence: +
Clostridiaceae			absence: -
	Alkaliphilus
		Alkaliphilus metalliredigens	+
		Alkaliphilus oremlandii	-
	Clostridium
		Clostridium acetobutylicum	+
		Clostridium beijerinckii	+
		Clostridium botulinum	-
		Clostridium butyricum	-
		Clostridium cellulolyticum	-
		Clostridium difficile	+
		Clostridium kluyveri	-
		Clostridium perfringens	-
		Clostridium phytofermentans	+
		Clostridium tetani	-
		Clostridium thermocellum	-
Peptococcaceae
	Desulfitobacterium
		Desulfitobacterium hafniense	-
	Desulfotomaculum
		Desulfotomaculum reducens	-
Syntrophomonadaceae
	Syntrophomonas
		Syntrophomonas wolfei	-
Thermoanaerobacterales
Thermoanaerobacteraceae
	Carboxydothermus
		Carboxydothermus hydrogenoformans	-
	Moorella group
		Moorella	+
	Thermoanaerobacter
		Thermoanaerobacter pseudethanolicus	+
		Thermoanaerobacter tengcongensis	-
		Thermoanaerobacter sp. X514	+
Thermoanaerobacterales Family III. Incertae Sedis
	Caldicellulosiruptor
		Caldicellulosiruptor saccharolyticus	+
Lactobacillales
Enterococcaceae
	Enterococcus
		Enterococcus faecalis	+
Lactobacillaceae
	Lactobacillus
		Lactobacillus acidophilus	-
		Lactobacillus brevis	+
		Lactobacillus casei	-
		Lactobacillus delbrueckii	-
		Lactobacillus gasseri	-
		Lactobacillus johnsonii	-
		Lactobacillus paracasei	-
		Lactobacillus plantarum	-
		Lactobacillus reuteri	-
	Pediococcus
		Pediococcus pentosaceus	+
Leuconostocaceae
	Leuconostoc
		Leuconostoc mesenteroides	+
	Oenococcus
		Oenococcus oeni	-
Streptococcaceae
	Lactococcus (lactic streptococci)
		Lactococcus lactis subsp. Il1403	+
		Lactococcus lactis subsp. cremoris SK11	+
	Streptococcus
		Streptococcus agalactiae 2603V/R	-
		Streptococcus agalactiae A909	-
		Streptococcus agalactiae NEM316	-
		Streptococcus equi subsp. equi	-
		Streptococcus gordonii str. Challis sustr. CH1	-
		Streptococcus mitis NCTC 12261	-
		Streptococcus mutans UA159	-
		Streptococcus pneumonia pneumoniae D39	-
		Streptococcus pneumonia SP195	-
		Streptococcus pneumonia 23F	-
		Streptococcus pyogenes M1 GAS	-
		Streptococcus pyogenes M5	-
		Streptococcus pyogenes MGAS10270	-
		Streptococcus pyogenes MGAS10394	-
		Streptococcus pyogenes MGAS10750	-
		Streptococcus pyogenes MGAS2096	-
		Streptococcus pyogenes MGAS315	-
		Streptococcus pyogenes MGAS5005	-
		Streptococcus pyogenes MGAS6180	-
		Streptococcus pyogenes MGAS8232	-
		Streptococcus pyogenes MGAS9429	-
		Streptococcus pyogenes SSI-1	-
		Streptococcus sanguinis SK36	-
		Streptococcus thermophilus CNRZ1066	-
		Streptococcus thermophilus LMG18311	-
		Streptococcus uberis 0140J	-
Bacillales
Bacillaceae
	Bacillus
		Bacillus anthracis str. 'Ames Ancestor'	-
		Bacillus anthracis str. A1055	-
		Bacillus anthracis str. Ames	-
		Bacillus anthracis str. Australia 94	-
		Bacillus anthracis str. CNEVA-9066	-
		Bacillus anthracis str. Kruger B	-
		Bacillus anthracis str. Sterne	-
		Bacillus anthracis str. Vollum	-
		Bacillus B-14905	-
		Bacillus cereus ATCC 10987	+
		Bacillus cereus ATCC 14579	-
		Bacillus cereus G9241	-
		Bacillus cereus NVH0597-99	-
		Bacillus cereus ZK	-
		Bacillus thuringiensis serovar konkukian str. 97-27	-
		Bacillus thuringiensis str. Al Hakam	-
		Bacillus weihenstephanensis KBAB4	-
		Bacillus clausii	+
		Bacillus halodurans	+
		Bacillus licheniformis	+
		Bacillus subtilis	+
	Geobacillus
		Geobacillus kaustophilus	+
		Geobacillus thermodenitrificans	+
	Oceanobacillus
		Oceanobacillus iheyensis	+
Listeriaceae
	Listeria
		Listeria innocua	-
		Listeria monocytogenes 10403S	-
		Listeria monocytogenes Aureli 1997	-
		Listeria monocytogenes EGD-e	-
		Listeria monocytogenes F6900	-
		Listeria monocytogenes FSL J1-194	-
		Listeria monocytogenes FSL J2-071	-
		Listeria monocytogenes FSL N1-017	-
		Listeria monocytogenes FSL N3-165	-
		Listeria monocytogenes FSL R2-503	-
		Listeria monocytogenes J0161	-
		Listeria monocytogenes J2818	-
		Listeria monocytogenes str. 1/2a F6854	-
		Listeria monocytogenes str. 4b F2365	-
		Listeria monocytogenes str. 4b H7858	-
		Listeria welshimeri	+
Staphylococcaceae
	Staphylococcus
		Staphylococcus aureus RF122	-
		Staphylococcus aureus subsp. aureus COL	-
		Staphylococcus aureus subsp. aureus JH1	-
		Staphylococcus aureus subsp. aureus JH9	-
		Staphylococcus aureus subsp. aureus MRSA252	-
		Staphylococcus aureus subsp. aureus MSSA476	-
		Staphylococcus aureus subsp. aureus Mu3	-
		Staphylococcus aureus subsp. aureus Mu50	-
		Staphylococcus aureus subsp. aureus MW2	-
		Staphylococcus aureus subsp. aureus N315	-
		Staphylococcus aureus subsp. aureus NCTC 8325	-
		Staphylococcus aureus subsp. aureus str. Newman	-
		Staphylococcus aureus subsp. aureus USA300	-
		Staphylococcus epidermidis ATCC 12228	-
		Staphylococcus epidermidis RP62A	-
		Staphylococcus haemolyticus	-
		Staphylococcus saprophyticus	-
