# Supplementary material for: Reconstruction of xylose utilization pathway and regulons in Firmicutes
Source: BMC Genomics. 2010 Apr 21;11:255. doi: 10.1186/1471-2164-11-255 (PMC2873477; doi:10.1186/1471-2164-11-255)
Supplement: Additional file 2 — Candidate DNA-binding sites of xylose regulator XylR in the genomes of the Firmicutes. Candidate DNA-binding sites of xylose regulator XylR in the genomes of the Firmicutes. [file 1471-2164-11-255-S2.XLS]

## Sheet: Sheet1
Additional file 2. Candidate DNA-binding sites of xylose regulator XylR in the genomes of Bacilli/Clostridia.
Gene ID	Operon	Function	Candidate XylR Sites	Position	Score	XylR-binding DNA motif
Clostridium acetobutylicum ATCC 824
CAC2611	CAC2611-xylA-II*	hyp. protein, xylose isomerase II	ACTTaTTAAAcaAACTTTAAAAAcA	-108	7.15
CAC2612	xylB	xylulokinase	ACTTaTTAAAGGAtATTTAAAAAGT	-49	7.22
CAC3451	xynT*-xynB	xyloside transporter, beta-xylosidase	ACTTTTTAAAGtgCtTTTtAAAAGT	-97	7.09
CAC3673	xylR	xylose regulator	ACTTTATAAAacAaCTTTATAAAGg	-96	6.81
Alkaliphilus metalliredigenes QYMF
Amet_3799	xylFGH-xylA-xylR-xylB	xylose uptake and utilization	ACTTTTTAAAgtcaTTTTAAAAAta	-231	7.33
			ACTTTTTAAAgGgggTTgAAAAAGT	-207	6.12						C. acetobutylicum
											A. metalliredigenes
Clostridium beijerinckii NCIMB 8052											C. beijerincki
Cbei_0109	xylT*	xylose proton-symporter	ACTTTTTAAAttACTTTTtAAAgtT	-394	7.21
Cbei_2383	xylA	xylose isomerase	ACTTaTaAAATaACATTTAAAAAGT	-282	7.75
Cbei_2384	xylB-xylR*	xylulokinase, xylose regulator	ACTTaTTAAAatACATTTAAAAAGT	-99	7.68
Cbei_2386	tal-tkt	transaldolase, tranketolase	ACTTaTTAAAtaAaTTTTtAAAAta	-315	7.28
Cbei_4681	xylA-II*	xylose isomerase II	ACTTaTcAAAcaACaTTTAAAAAGT	-258	7.57
Cbei_2377	xylF-lytS-yesN-xylFGH	xylose ABC transporter	caTTaTTAAAgGACaTTTtAAAAGT	-79	6.08
Cbei_4968	Cbei_4968-6	ABC-type transporter of sugar	ACTTTTTAAtcaTtaTTTAAAAAGT	-125	6.1
Clostridium phytofermentans ISDg
Cphy_1219	xylA	xylose isomerase	gTTAGTTcAGTGAaTAAACAAAT	-43	6.41
Cphy_0200	xylA-II*	xylose isomerase II	cATAGTTTtaTGACTAAACTAAT	-76	6.3
Cphy_3419	xylB	xylulokinase	TATTGTTTAGTaAaTAAACAATA	-204	6.69
Cphy_3420	xylR*	xylose regulator	TATTGTTTAtTtACTAAACAATA	-135	6.69						C. phytofermentans
Cphy_3610	Cphy_3610	transcriptional regulator	TTTAaTTTAaTCACTAAACTAAA	-237	6.14
Cphy_2632	xynB	beta-xylosidase	TATAGTaTAGTGAtTAAAtTAAT	-50	5.58
Clostridium difficile 630
CD3065	xylB-xylA	xylose utilization	aTaAGTTAGTTTAAtaTACTAAC	-106	6.34
CD3066	xylR*	xylose regulator	gTTAGTaTATTAAActAACTtAT	-77	6.34
CD3071	xylS-pts1-2-3-4*	alpha-xyloside uptake and degradation	GTaAGTTAGTTTAAtgTACaAAt	-126	5.71
Enterococcus faecalis V583											C. difficile
EF0550	xylR*	xylose regulator	GTTAGcAcGTTAAACTAAtTAAt	-158	6.09						E. faecalis
EF0551	xylS-pts1-2-3-4*-xylAB	alpha-xyloside uptake and degradation, xylose utilization	aTTAaTTAGTTTAACgTgCTAAC	-229	6.09						L. welshimeri
Listeria welshimeri serovar 6b str. SLCC5334
lwe0240	xylR*	xylose regulator	GTTAGTAtaaTAAACTAACTAAC	-95	6.46
lwe0241	xylS-xynT*-xylAB	alpha-xylosidase, xyloside transporter, xylose utilization	GTTAGTTAGTTTAttaTACTAAC	-56	6.46
Lactobacillus brevis ATCC 367
LVIS_0183	xylAB	xylose utilization	GTTGGTTGtcgCAACgAACtAAC	-41	5.71
LVIS_0185	LVIS_0185-xylT	hyp. protein, xylose proton-symporter	GTTGGTTGcggCAAtCAACCAAC	-106	6.07
LVIS_0463	xynT*-xylR	xyloside transporter, xylose regulator	GTaaaTTGGTTtActaAACCAAC	-141	5.25
LVIS_0462	xylS	alpha-xylosidase	GTTGGTTtagTaAACCAAtttAC	-149	5.25
LVIS_2109	xylR	xylose regulator	GTTGGTTGGTTCActgAACCAtg	-153	5.43
LVIS_2287	LVIS_2287-xynT*-xynB	transcriptional regulator AraC family, xyloside transporter, beta-xylosidase	GTTGGTTGcTTtcgaCAACtAAt	-86	5.13
											L. brevis
Leuconostoc mesenteroides subsp. ATCC 8293											L. mesenteroides
LEUM_0128	xylT-xylR*	xylose proton-symporter, xylose regulator	GTTaGTTGGTTGcgtaAAtaAAC	-88	6.11						P. pentosaceus
LEUM_0130	xylA-xylB	xylose utilization	GTTGGTTGGTgtAACCAACtAtg	-60	5.78
Pediococcus pentosaceus ATCC 25745
PEPE_0184	xylS	alpha-xylosidase	GTTtGTTaGTTCtAtttACaAAC	-181	5.1
PEPE_0185	xynT*-xylR*-xylAB	xyloside transporter, xylose regulator, xylose utilization	GTTtGTaaaTaGAACtAACaAAC	-67	5.1
Thermoanaerobacter pseudethanolicus ATCC 33223
Teth39_2060	xylAB-ABC*-xynB-bglA-xylR*	xylose utilization, xyloside ABC transporter, beta-xylosidase, xylose regulator	GTTTGTTgAaTCAATAAACtAtT	-131	6.22
Thermoanaerobacter sp. X514											T. pseudethanolicus
Teth514_0153	xylAB-xylF	xylose uptake and utilization	GTTTGTTggcTCAATAAACttAT	-199	6						Thermoanaerobacter sp. X514
											C. saccharolyticus
Caldicellulosiruptor saccharolyticus DSM 8903											G. kaustophilus
Csac_0692	ABC*-xylR*-xynA	xyloside ABC transporter, xylose regulator, xylanase	ATTaGTTTATTtAgTAAACAAAC	-40	6.64						G. thermodenitrificans
Csac_0431	ABC	extracellular solute-binding protein, family 1	GTTTGcaTATTGAATAAACAAAT	-43	6.42
Geobacillus kaustophilus HTA426
GK1875	xylAB	xylose utilization	CTTTGTTTATATgATAgACAAAc	-85	6.93
GK1881	xylFGH	xylose ABC transporter	CTTTGTTTgTATTATggACAAAc	-87	6.48
GK2422	xylR*	xylose regulator	aTTaGTTTATtATATAAACtAAG	-228	6.42
Geobacillus thermodenitrificans NG80-2
GTNG_1757	xylAB	xylose utilization	CTTTGTTTATATgATAgACAAAc	-93	6.93
GTNG_1777	GTNG_1777-6-xynB-xynA	aldose 1-epimerase, xylanase, beta-xylosidase, xylanase	gTTTGTTTgTgATATAtACAAAc	-86	5.93
GTNG_1782	lytS-yesN-ABC*	xyloside ABC transporter	CTTTGTTTAggTTATAtACAAAc	-357	5.75
GTNG_2361	GTNG2361-xylR*	Putative oxidoreductase, xylose regulator	gTTaGTTTATcATATAAACtAAt	-54	6.47
Bacillus subtilis subsp. 168
Bsu1761	xylA-xylB	xylose utilization	GTTAGTTTgTTtAAacAACAAAC	-98	6.17
			GTTTGTTTAaaCAAcAAACtAAt	-94	6.1
Bsu1760	xylR	xylose repressor	GTTTGTTgtTTaAAcAAACTAAC	-266	6.17	known XylR sites
			aTTaGTTTgTTGttTAAACAAAC	-270	6.1
Bsu1758	xynT*-xynB	xyloside transporter and beta-xylosidase	GTTAGTTTgTTtgATcAACAAAC	-318	6.33
			GTTTGTTTgaTCAAcAAACtAAt	-314	6.33
Bacillus cereus ATCC 10987
BCE2208	xylR	xylose repressor	GTTTGTTgcgcCAATAAACtAAC	-225	5.95
			cTTaGTTTAcTGAATAAACAAAa	-85	6.2
BCE2210	xylAB-galM-BCE2213-xylE	xylose uptake and utilization	tTTTGTTTATTCAgTAAACtAAg	-225	6.2						B. subtilis
			GTTaGTTTATTGgcgcAACAAAC	-85	5.95						B. cereus
											B. licheniformis
Bacillus licheniformis ATCC 14580
BLi04048 (BL03867)	xylA-xylB	xylose utilization	GTTaGTTTAaTGgtTAAACAAAC	-67	6.43	known XylR sites
BLi04049 (BL03942)	xylR	xylose repressor	GTTTGTTTAacCAtTAAACtAAC	-145	6.43
BLi03540 (BL02684)	ABC*-xylS-bglX	xyloside ABC transporter, alpha-xylosidase, beta-glucosidase	cTTaGTTTAgctAtTAAACtAAC	-50	5.9
BLi01880 (BL01232)	celAB	endoglucanases	cTTaGTTTATTGAAcAAAtAAAC	-200	6.1
Bacillus halodurans C-125
BH2758	xylR	xylose regulator	GTTTGTcTATTGAATAAACtAAg	-100	6.48
BH2757	xylAB-galM	xylose utilization	cTTaGTTTATTCAATAgACAAAC	-149	6.48
BH3678	lytS-yetN-ABC*-xynB	xyloside ABC transporter and beta-xylosidase	cTTTGTTTAaTGgtaAAACAAAg	-163	5.78
Oceanobacillus iheyensis HTE831
OB3119	xylA-xylB	xylose utilization	cTTTGTTTgTTagATAAACAAAC	-42	6.4
OB3124	xylR-xynB	xylose regulator, beta-xylosidase	GTTTGTcTAccGgtTAAACAAAg	-85	5.79						B. halodurans
OB3123	ABC*	ABC-typer transporter of xyloside	cTTTGTTTAacCggTAgACAAAC	-88	5.79						O. iheyensis
											B. clausii
Bacillus clausii KSM-K16
ABC0572	xylAB-galM	xylose utilization	cTTaGTTTAaatAATAAACAAAC	-43	6.09
ABC3215	xylFGH*	predicted ABC type transporter of xylose	cTTaGTTTATTtcATAAACAAAC	-54	6.09
Functional roles included within the metabolic reconstruction in Figure 1 are shown in red color.
* Genes predicted by genome context analysis are marked by asterisks.
Divergently transcribed operons with common regulatory region are boxed
